# Supplementary material for: 1,2,3-Trimeth­oxy-4,5,6-trinitro­benzene
Source: Acta Crystallogr Sect E Struct Rep Online. 2012 Feb 17;68(Pt 3):o694. doi: 10.1107/S1600536812004783 (PMC3295474; doi:10.1107/S1600536812004783)
Supplement: Supplementary file 2 [file e-68-0o694-Isup2.hkl]

# 
# h,k,l, Fc-squared, Fo-squared, sigma(Fo-squared) and status flag 
# 
data_I
_shelx_title ' sh3186a in Pna2(1)' 
_shelx_refln_list_code          4 
_shelx_F_calc_maximum      217.56 
_exptl_crystal_F_000       624.00 
_reflns_d_resolution_high  0.7570 
 
loop_ 
 _symmetry_equiv_pos_as_xyz 
 'x, y, z' 
 '-x, -y, z+1/2' 
 'x+1/2, -y+1/2, z' 
 '-x+1/2, y+1/2, z+1/2' 
 
_cell_length_a     8.1743 
_cell_length_b    16.6121 
_cell_length_c     9.0856 
_cell_angle_alpha  90.000 
_cell_angle_beta   90.000 
_cell_angle_gamma  90.000 
 
_shelx_F_squared_multiplier     1.000 
 
loop_ 
 _refln_index_h 
 _refln_index_k 
 _refln_index_l 
 _refln_F_squared_calc 
 _refln_F_squared_meas 
 _refln_F_squared_sigma 
 _refln_observed_status 
   2   0   0    47333.07    43740.32    307.29 o 
   4   0   0      652.96      685.53     10.94 o 
   6   0   0       16.81       20.88      5.25 o 
   8   0   0      271.08      293.52     21.67 o 
  10   0   0        0.34       -6.72     11.35 o 
   1   1   0       92.34       92.42      2.12 o 
   2   1   0     3258.55     2983.86     21.40 o 
   3   1   0      171.45      156.72      2.78 o 
   4   1   0      962.74      961.03      9.09 o 
   5   1   0      151.68      156.02      4.33 o 
   6   1   0        0.08        0.44      2.72 o 
   7   1   0        5.18        8.09      6.40 o 
   8   1   0      105.68      117.90     10.99 o 
   9   1   0       18.39        2.04      9.42 o 
  10   1   0        3.00       -7.10      8.74 o 
   0   2   0     5071.50     4782.55     69.25 o 
   1   2   0     2151.59     2009.57     22.98 o 
   2   2   0     1308.30     1231.34     11.83 o 
   3   2   0     5497.44     5517.43     44.00 o 
   4   2   0      491.91      485.95      5.91 o 
   5   2   0     1619.08     1623.10     15.87 o 
   6   2   0        2.34       -1.76      2.46 o 
   7   2   0       30.89       42.03     14.90 o 
   8   2   0      114.12      112.67     12.46 o 
   9   2   0       25.92       45.83      9.59 o 
  10   2   0       22.07       18.19     12.37 o 
   1   3   0       54.84       46.45      3.48 o 
   2   3   0     2010.58     1905.91     21.63 o 
   3   3   0     1314.27     1273.04     13.58 o 
   4   3   0      207.42      202.91      5.02 o 
   5   3   0       17.04       18.55      2.72 o 
   6   3   0      108.62      106.96      4.97 o 
   7   3   0      162.68      178.07      9.95 o 
   8   3   0       20.95       10.22      7.10 o 
   9   3   0        0.94       -1.56      9.71 o 
  10   3   0        0.00        0.53     11.01 o 
   0   4   0     3052.16     2780.16     39.11 o 
   1   4   0     4871.87     4555.27     42.21 o 
   2   4   0      259.04      311.90      8.72 o 
   3   4   0     2128.23     1981.82     37.34 o 
   4   4   0       11.79        8.15      2.60 o 
   5   4   0      178.97      186.21      5.25 o 
   6   4   0       70.78       69.29      4.11 o 
   7   4   0        0.02       -5.79      4.18 o 
   8   4   0      733.85      724.65     23.11 o 
   9   4   0        9.48       24.14     10.84 o 
  10   4   0       56.75       63.26     11.40 o 
   1   5   0     1737.62     1620.89     17.27 o 
   2   5   0      195.65      175.97      4.95 o 
   3   5   0       39.78       38.78      7.16 o 
   4   5   0      161.60      172.89      5.34 o 
   5   5   0       54.45       56.08      4.95 o 
   6   5   0        1.75       -0.68      2.73 o 
   7   5   0       77.65       81.54      7.13 o 
   8   5   0        1.90        6.92      7.18 o 
   9   5   0        0.04        9.97      7.84 o 
  10   5   0       10.43        7.62      9.17 o 
   0   6   0     4708.00     4672.22     62.86 o 
   1   6   0        0.59       -2.44      2.01 o 
   2   6   0     3476.88     3416.47     89.33 o 
   3   6   0     1225.58     1255.54     14.45 o 
   4   6   0       88.38       88.81      5.01 o 
   5   6   0        2.39        1.47      3.87 o 
   6   6   0       37.42       40.50      4.40 o 
   7   6   0      320.43      348.47     11.36 o 
   8   6   0        0.06        3.66      5.09 o 
   9   6   0       14.83        6.24      7.28 o 
  10   6   0        0.35       -7.97      7.95 o 
   1   7   0      715.27      673.12     14.22 o 
   2   7   0      779.06      817.53     13.41 o 
   3   7   0      308.71      339.05      7.76 o 
   4   7   0      329.91      335.45     10.97 o 
   5   7   0     1368.49     1380.71     18.41 o 
   6   7   0       45.04       45.27      4.52 o 
   7   7   0       72.35       65.62      7.45 o 
   8   7   0       17.53       18.37      5.47 o 
   9   7   0       11.03        5.58      8.69 o 
  10   7   0        0.74        5.21      8.44 o 
   0   8   0    10337.38    10574.26    164.18 o 
   1   8   0      210.44      212.12      5.80 o 
   2   8   0      571.66      609.44     16.40 o 
   3   8   0       38.23       35.54      3.38 o 
   4   8   0       22.67       22.04      3.33 o 
   5   8   0      914.34      891.48     14.36 o 
   6   8   0       25.54       27.73      4.99 o 
   7   8   0      223.63      217.00      8.61 o 
   8   8   0      125.52      122.67      7.84 o 
   9   8   0        0.04       -0.95      5.65 o 
  10   8   0        0.00       10.54     16.33 o 
   1   9   0      260.47      269.45      7.99 o 
   2   9   0     1106.89     1130.26     21.97 o 
   3   9   0      518.85      521.62      9.39 o 
   4   9   0       46.09       48.68      4.34 o 
   5   9   0       50.45       51.68      4.51 o 
   6   9   0       10.72       11.13      4.12 o 
   7   9   0       34.35       43.23      5.47 o 
   8   9   0       49.70       57.10      7.34 o 
   9   9   0        4.47       13.99      5.99 o 
   0  10   0        1.96        2.31      4.08 o 
   1  10   0      708.69      653.40      9.77 o 
   2  10   0        5.16        0.73      3.11 o 
   3  10   0        1.81        3.99      3.29 o 
   4  10   0      347.04      326.91      7.42 o 
   5  10   0      110.96      106.24      6.30 o 
   6  10   0        2.42       -0.15      4.86 o 
   7  10   0       24.56       19.37      5.04 o 
   8  10   0       25.70       33.64      6.02 o 
   9  10   0        6.67        2.94      6.03 o 
   1  11   0       43.81       49.68      4.32 o 
   2  11   0      553.61      548.16     10.16 o 
   3  11   0        1.26       -2.88      2.83 o 
   4  11   0      472.05      477.42     11.15 o 
   5  11   0      176.26      164.62      7.87 o 
   6  11   0        5.30        1.73      3.84 o 
   7  11   0      135.47      129.93      7.95 o 
   8  11   0       77.55       85.01     13.08 o 
   9  11   0       29.22       26.11      6.82 o 
   0  12   0      682.86      713.12     18.00 o 
   1  12   0       52.34       55.28      4.07 o 
   2  12   0       81.21       78.62      5.11 o 
   3  12   0      934.39      927.86     15.37 o 
   4  12   0      296.30      305.30     14.40 o 
   5  12   0      600.71      591.09     12.71 o 
   6  12   0        4.65        3.62      4.29 o 
   7  12   0       16.35       16.31      6.37 o 
   8  12   0      137.64      124.93      9.11 o 
   9  12   0        3.88       -1.90      5.93 o 
   1  13   0       18.98       22.48      4.55 o 
   2  13   0      139.16      138.40      7.24 o 
   3  13   0       14.92       17.51      5.18 o 
   4  13   0        2.58       -2.41      4.40 o 
   5  13   0        3.31       -6.43      4.29 o 
   6  13   0      107.73      104.56      7.20 o 
   7  13   0      127.40      126.74      8.35 o 
   8  13   0       78.56       66.11      7.93 o 
   0  14   0        1.06       -0.45     10.60 o 
   1  14   0      110.91      117.73      7.10 o 
   2  14   0       39.05       29.08      5.80 o 
   3  14   0       75.79       78.67      7.26 o 
   4  14   0      183.53      187.72      9.57 o 
   5  14   0       31.60       30.45      5.62 o 
   6  14   0      142.94      122.84     12.16 o 
   7  14   0        0.14        1.25      5.73 o 
   8  14   0       23.57       13.39      6.71 o 
   1  15   0        8.06       11.40      5.23 o 
   2  15   0        9.82       15.23      5.61 o 
   3  15   0      171.02      183.19      9.93 o 
   4  15   0        2.16        5.80      5.12 o 
   5  15   0       11.27        2.21      5.09 o 
   6  15   0        0.95        2.52      5.28 o 
   7  15   0       51.11       51.20      7.79 o 
   0  16   0      185.30      139.27     13.08 o 
   1  16   0       10.17        4.94      6.42 o 
   2  16   0      261.07      217.58     12.66 o 
   3  16   0        5.26       -3.19      5.91 o 
   4  16   0      175.34      172.48      9.44 o 
   5  16   0        0.03       -1.86      5.27 o 
   6  16   0       68.46       59.46     10.74 o 
   7  16   0        4.80        7.17      6.79 o 
   1  17   0       46.04       42.76      8.68 o 
   2  17   0       52.03       40.41      8.37 o 
   3  17   0      120.47      107.96     10.37 o 
   4  17   0       88.03       91.82      8.96 o 
   5  17   0        0.80       -0.91      6.88 o 
   6  17   0       95.54       94.40     10.83 o 
   0  18   0       65.34       66.36     18.31 o 
   1  18   0       15.45       23.32      9.77 o 
   2  18   0       37.71       37.88      8.87 o 
   3  18   0       13.87        5.77      9.81 o 
   4  18   0       90.74       86.36     10.49 o 
   5  18   0       12.87       29.26      8.53 o 
   6  18   0        1.19        2.36     13.64 o 
   1  19   0        0.63       -4.41      9.05 o 
   2  19   0        6.89        8.92      7.61 o 
   3  19   0        0.19       -6.61      7.57 o 
   4  19   0       41.39       44.98      9.27 o 
   5  19   0       28.31       38.23      9.33 o 
   0  20   0       28.04       14.34     15.55 o 
   1  20   0       10.08       -0.22     15.59 o 
   2  20   0        7.13        0.29     19.50 o 
   3  20   0        1.04        8.17      8.42 o 
   4  20   0        2.23        8.99     11.07 o 
   1  21   0        6.94       -5.99     10.66 o 
   2  21   0        0.03        2.42     10.82 o 
   3  21   0        1.54       -7.36     10.90 o 
   2   0   1     9782.54     9067.28     57.50 o 
   4   0   1     3592.49     3467.70     23.39 o 
   6   0   1     1708.64     1739.80     18.18 o 
   8   0   1      379.07      396.95     17.15 o 
  10   0   1        3.62        6.42     13.47 o 
   0   1   1     7317.97     6965.39     38.96 o 
   1   1   1      190.73      181.34      1.84 o 
   2   1   1     6694.53     6242.83     33.14 o 
   3   1   1     1409.78     1426.61      8.04 o 
   4   1   1      422.39      443.44      4.12 o 
   5   1   1      117.58      130.23      2.82 o 
   6   1   1      735.39      748.01      7.56 o 
   7   1   1       65.90       76.85      5.06 o 
   8   1   1      163.09      158.26      8.70 o 
   9   1   1       65.39       68.84      8.74 o 
  10   1   1       28.94       21.60      7.54 o 
   1   2   1      725.86      676.54      5.05 o 
   2   2   1     7943.52     7484.19     40.74 o 
   3   2   1      504.13      489.77      5.44 o 
   4   2   1     1279.35     1258.96      9.89 o 
   5   2   1     1058.91     1083.35      7.91 o 
   6   2   1      172.08      174.37      4.09 o 
   7   2   1       65.73       63.42      5.09 o 
   8   2   1        4.76        3.04      5.66 o 
   9   2   1       55.42       43.83      9.31 o 
  10   2   1        9.86       12.48      7.17 o 
   0   3   1     2350.77     2196.21     17.26 o 
   1   3   1     2112.97     1941.44     10.85 o 
   2   3   1      403.46      378.51      4.05 o 
   3   3   1      433.90      445.02      4.95 o 
   4   3   1      785.17      758.65      6.54 o 
   5   3   1       48.32       53.46      2.52 o 
   6   3   1      121.97      130.10      3.45 o 
   7   3   1       91.70      101.15      4.95 o 
   8   3   1       30.56       29.84      5.11 o 
   9   3   1       54.16       72.09      9.16 o 
  10   3   1        0.97       -3.87      6.57 o 
   1   4   1       17.44       18.04      1.59 o 
   2   4   1        1.73        1.07      1.15 o 
   3   4   1      767.20      736.82      7.63 o 
   4   4   1      510.50      495.02      6.48 o 
   5   4   1      125.03      124.89      3.95 o 
   6   4   1      194.21      185.03      5.06 o 
   7   4   1        1.45       -1.31      2.71 o 
   8   4   1       39.34       39.00      5.32 o 
   9   4   1       62.55       56.04      7.85 o 
  10   4   1       22.36       14.80      7.27 o 
   0   5   1     7560.81     7178.60     60.27 o 
   1   5   1     4901.92     4694.55     28.63 o 
   2   5   1      425.41      420.20      5.16 o 
   3   5   1      147.60      159.36      4.67 o 
   4   5   1      434.37      466.62      6.55 o 
   5   5   1      489.14      504.03      7.77 o 
   6   5   1      165.64      180.63      4.40 o 
   7   5   1       16.47       20.49      3.27 o 
   8   5   1       24.82       28.11      4.77 o 
   9   5   1       39.95       42.13      6.79 o 
  10   5   1       31.84       47.20     15.21 o 
   1   6   1     1679.56     1607.45     13.43 o 
   2   6   1       34.90       38.36      1.93 o 
   3   6   1      885.39      832.76      9.59 o 
   4   6   1      340.36      335.39      6.02 o 
   5   6   1      474.32      488.90      9.85 o 
   6   6   1      248.12      237.28      4.89 o 
   7   6   1      320.96      321.85      8.01 o 
   8   6   1       34.43       38.01      4.92 o 
   9   6   1       65.28       62.49      6.45 o 
  10   6   1        1.77       -9.17      6.12 o 
   0   7   1     1562.84     1605.61     17.47 o 
   1   7   1     1852.74     1861.57     14.26 o 
   2   7   1      429.93      457.41      5.56 o 
   3   7   1       56.36       59.36      3.06 o 
   4   7   1      457.14      453.69      7.56 o 
   5   7   1       85.39       80.68      4.13 o 
   6   7   1        7.67        7.01      2.98 o 
   7   7   1       96.87       92.81      5.15 o 
   8   7   1      203.15      195.15      7.66 o 
   9   7   1        0.16        0.66      4.62 o 
  10   7   1       27.73       24.46      6.68 o 
   1   8   1       32.25       32.44      2.42 o 
   2   8   1      546.26      556.82      6.58 o 
   3   8   1      117.16      122.86      4.35 o 
   4   8   1       63.30       73.32      4.62 o 
   5   8   1      369.07      363.79      7.44 o 
   6   8   1       56.21       46.10      4.58 o 
   7   8   1       37.49       44.13      5.90 o 
   8   8   1       33.57       28.96      5.46 o 
   9   8   1        9.58       13.45      4.66 o 
  10   8   1       10.82       15.83      6.67 o 
   0   9   1     1121.56     1251.15     17.03 o 
   1   9   1       69.35       72.31      3.18 o 
   2   9   1     1909.34     1943.96     16.16 o 
   3   9   1      480.03      485.04      6.56 o 
   4   9   1      547.20      565.48      7.26 o 
   5   9   1      174.15      182.45      5.87 o 
   6   9   1      292.19      282.87      7.86 o 
   7   9   1       14.31       12.57      4.74 o 
   8   9   1        1.00       -6.61      4.41 o 
   9   9   1       56.49       54.60      5.93 o 
   1  10   1      103.88      109.43      3.65 o 
   2  10   1      131.95      136.08      3.78 o 
   3  10   1      216.08      223.45      4.78 o 
   4  10   1       17.16       18.49      2.60 o 
   5  10   1        4.19        4.07      3.42 o 
   6  10   1       49.37       48.86      4.93 o 
   7  10   1       34.90       32.94      5.51 o 
   8  10   1       35.75       36.27      5.96 o 
   9  10   1        2.98       -7.93      5.29 o 
   0  11   1      376.00      370.79     10.69 o 
   1  11   1      107.25      114.06      4.47 o 
   2  11   1      204.00      193.38      5.44 o 
   3  11   1       59.13       62.57      4.13 o 
   4  11   1        4.44        3.11      2.60 o 
   5  11   1       79.96       76.57      3.98 o 
   6  11   1       54.99       64.85      5.26 o 
   7  11   1      131.28      135.38      7.76 o 
   8  11   1       65.36       64.11      6.89 o 
   9  11   1       12.94       17.85      6.58 o 
   1  12   1      112.86      119.07      4.53 o 
   2  12   1       41.68       42.02      3.16 o 
   3  12   1      181.21      197.81      5.97 o 
   4  12   1      146.16      151.75      5.72 o 
   5  12   1       47.94       46.37      4.28 o 
   6  12   1      112.32      114.36      5.45 o 
   7  12   1       11.35        8.42      5.14 o 
   8  12   1       21.53       18.34      6.10 o 
   0  13   1      263.08      289.25     23.58 o 
   1  13   1       25.45       28.22      3.58 o 
   2  13   1      104.28       98.67      4.75 o 
   3  13   1      218.11      221.77      7.16 o 
   4  13   1      194.85      201.26      7.01 o 
   5  13   1      274.00      281.69      7.65 o 
   6  13   1      280.40      296.52     10.28 o 
   7  13   1       46.94       56.12      6.66 o 
   8  13   1       42.85       44.91      7.29 o 
   1  14   1      120.99      128.70      5.51 o 
   2  14   1      162.93      175.12      7.09 o 
   3  14   1      241.16      243.95      8.01 o 
   4  14   1      255.61      260.96      8.08 o 
   5  14   1       20.43       17.28      3.75 o 
   6  14   1      213.14      211.30      7.00 o 
   7  14   1       29.34       26.88      5.44 o 
   8  14   1       29.48       24.38      9.77 o 
   0  15   1       84.78      114.58      8.38 o 
   1  15   1      342.27      324.01     12.39 o 
   2  15   1       31.64       27.76      4.65 o 
   3  15   1       58.67       60.37      4.84 o 
   4  15   1      189.38      179.16      6.69 o 
   5  15   1        9.74       10.65      3.86 o 
   6  15   1       42.57       49.39      4.82 o 
   7  15   1       20.81       19.33      4.70 o 
   1  16   1        7.42        3.21      4.56 o 
   2  16   1        5.54        4.33      4.73 o 
   3  16   1       10.04       10.08      4.96 o 
   4  16   1        4.62        6.20      4.05 o 
   5  16   1       29.51       29.32      4.50 o 
   6  16   1       29.32       36.82      5.23 o 
   7  16   1       13.07       16.47      6.02 o 
   0  17   1       97.50       96.93     10.51 o 
   1  17   1      133.05      119.57      9.71 o 
   2  17   1       70.39       67.36      6.61 o 
   3  17   1        8.50        3.72      4.69 o 
   4  17   1      108.18      106.15      6.94 o 
   5  17   1       37.87       49.50      6.05 o 
   6  17   1       12.87       11.35      5.55 o 
   1  18   1        8.67        4.29      5.71 o 
   2  18   1       93.95       83.73      7.36 o 
   3  18   1        6.97       -1.91      4.78 o 
   4  18   1       26.63       38.22      6.01 o 
   5  18   1        1.01        2.64      5.18 o 
   6  18   1        0.82        7.71      6.00 o 
   0  19   1        6.16        8.90     10.04 o 
   1  19   1       31.22       41.80      8.43 o 
   2  19   1       29.76       23.39      6.09 o 
   3  19   1       19.92       23.83      5.96 o 
   4  19   1        6.25        2.48      5.29 o 
   5  19   1       50.81       51.94      6.84 o 
   1  20   1       14.28       15.86      7.59 o 
   2  20   1       18.99       21.44      6.97 o 
   3  20   1        9.54       22.70      6.88 o 
   4  20   1       11.63       20.38      6.25 o 
   0  21   1       13.09       20.13     12.33 o 
   1  21   1       60.15       72.03     10.64 o 
   2  21   1       20.52       49.51      9.74 o 
   3  21   1       43.98       43.48      8.29 o 
   0   0   2     4238.82     4255.87     38.67 o 
   2   0   2     2123.59     1968.26     16.38 o 
   4   0   2     1819.47     1813.05     14.73 o 
   6   0   2      928.59      939.44     12.56 o 
   8   0   2      622.59      591.91     17.08 o 
  10   0   2      198.52      165.74     21.35 o 
   1   1   2       74.03       62.57      1.67 o 
   2   1   2     1493.42     1381.58      8.27 o 
   3   1   2     1767.95     1819.10     10.63 o 
   4   1   2      496.45      542.39      5.01 o 
   5   1   2      364.21      375.33      4.55 o 
   6   1   2      831.65      813.00      8.37 o 
   7   1   2      413.79      400.01      7.98 o 
   8   1   2      323.30      316.07     10.97 o 
   9   1   2       85.43       77.30      7.99 o 
  10   1   2       50.83       48.34      8.87 o 
   0   2   2     2535.09     2347.53     15.80 o 
   1   2   2     2197.70     2043.59     10.51 o 
   2   2   2      824.93      799.46      6.17 o 
   3   2   2      132.97      130.73      3.61 o 
   4   2   2      334.24      319.35      4.27 o 
   5   2   2      288.88      303.99      4.25 o 
   6   2   2      296.52      302.38      5.46 o 
   7   2   2       33.40       36.04      3.83 o 
   8   2   2      108.07      109.97      5.41 o 
   9   2   2       63.11       58.27      8.58 o 
  10   2   2       35.90       14.80      7.43 o 
   1   3   2      820.74      774.19      5.26 o 
   2   3   2     1362.59     1321.27      9.16 o 
   3   3   2     1246.46     1229.95      9.48 o 
   4   3   2       59.99       63.41      2.32 o 
   5   3   2      557.61      567.18      6.92 o 
   6   3   2      297.12      276.56      4.72 o 
   7   3   2       92.11       97.78      6.04 o 
   8   3   2       93.17       89.23      5.51 o 
   9   3   2        8.33       10.58      5.38 o 
  10   3   2        4.32       -1.87      6.55 o 
   0   4   2     7882.34     7737.61     52.80 o 
   1   4   2     1843.16     1728.52     10.43 o 
   2   4   2      609.37      575.80      5.66 o 
   3   4   2      703.68      693.93      7.72 o 
   4   4   2      112.74      118.65      3.31 o 
   5   4   2      600.43      605.27      7.12 o 
   6   4   2       25.53       26.60      2.80 o 
   7   4   2       44.74       46.62      3.81 o 
   8   4   2       53.45       45.00      4.86 o 
   9   4   2       31.85       27.58      5.46 o 
  10   4   2       10.71        8.90      6.83 o 
   1   5   2       95.18      101.88      2.78 o 
   2   5   2     2159.98     2165.10     16.66 o 
   3   5   2      194.12      204.38      4.24 o 
   4   5   2      657.91      678.30      9.04 o 
   5   5   2      409.13      390.82      6.39 o 
   6   5   2      107.37      110.31      3.97 o 
   7   5   2       72.55       85.07      5.79 o 
   8   5   2       81.66       80.30      5.85 o 
   9   5   2      106.61      104.73      7.20 o 
  10   5   2       16.75       17.39      6.00 o 
   0   6   2     1749.44     1676.87     18.03 o 
   1   6   2     1034.14      962.44      8.28 o 
   2   6   2     2142.55     1954.52     15.33 o 
   3   6   2       22.81       24.24      2.50 o 
   4   6   2      134.01      138.77      4.59 o 
   5   6   2      200.13      219.78      5.19 o 
   6   6   2        2.56        5.49      2.89 o 
   7   6   2      110.12      108.42      5.99 o 
   8   6   2       41.39       35.93      4.23 o 
   9   6   2       28.37       34.32      7.63 o 
  10   6   2        4.97       11.26      5.19 o 
   1   7   2      525.33      500.96      6.11 o 
   2   7   2      666.96      687.52      7.45 o 
   3   7   2       75.21       84.01      3.45 o 
   4   7   2      296.14      298.81      6.72 o 
   5   7   2      398.29      398.32      7.74 o 
   6   7   2      271.83      285.55      7.79 o 
   7   7   2       49.32       59.79      8.85 o 
   8   7   2       76.69       70.94      7.29 o 
   9   7   2       14.73       17.52      6.97 o 
  10   7   2        3.38        2.60      4.85 o 
   0   8   2      708.85      687.79     11.74 o 
   1   8   2      199.49      223.31      4.29 o 
   2   8   2      494.42      517.09      6.89 o 
   3   8   2     1179.44     1220.14     11.31 o 
   4   8   2       34.16       41.55      3.70 o 
   5   8   2      313.87      335.78      7.42 o 
   6   8   2      131.48      136.41      6.58 o 
   7   8   2       52.00       58.18      6.57 o 
   8   8   2      122.15      111.17      8.42 o 
   9   8   2        5.04        0.29      6.25 o 
   1   9   2       98.48      106.00      3.36 o 
   2   9   2      154.23      166.86      4.60 o 
   3   9   2      322.62      323.89      5.89 o 
   4   9   2      293.77      289.18      7.53 o 
   5   9   2      169.77      178.25     11.93 o 
   6   9   2       35.90       29.12      4.77 o 
   7   9   2        5.58        2.33      5.11 o 
   8   9   2       71.33       74.98      7.64 o 
   9   9   2       26.40       13.01      8.42 o 
   0  10   2      783.62      785.53     13.47 o 
   1  10   2      331.45      337.07      5.70 o 
   2  10   2      484.05      494.54     11.39 o 
   3  10   2      217.60      219.77      5.37 o 
   4  10   2      255.51      265.57      6.42 o 
   5  10   2       39.56       34.78      4.80 o 
   6  10   2       27.21       32.75      5.06 o 
   7  10   2        9.15        3.56      5.41 o 
   8  10   2       71.68       77.99      7.38 o 
   9  10   2       86.00       68.34      8.20 o 
   1  11   2      215.56      205.70      4.97 o 
   2  11   2      408.86      411.34      6.90 o 
   3  11   2      305.69      320.50      7.12 o 
   4  11   2       76.05       89.25      4.38 o 
   5  11   2      258.29      264.04      8.95 o 
   6  11   2       17.66       23.80      5.01 o 
   7  11   2       61.22       69.07      6.88 o 
   8  11   2       37.93       35.76      6.74 o 
   9  11   2        8.94        5.97      6.86 o 
   0  12   2      295.78      284.68     17.40 o 
   1  12   2      124.36      142.11      4.96 o 
   2  12   2      420.10      405.72      7.80 o 
   3  12   2      608.83      612.41     12.23 o 
   4  12   2      357.03      350.68     10.61 o 
   5  12   2      225.89      214.52      7.07 o 
   6  12   2      138.21      137.53      7.51 o 
   7  12   2       27.52       27.23      6.04 o 
   8  12   2       10.87        9.63      6.21 o 
   1  13   2       30.22       38.99      3.94 o 
   2  13   2      647.33      667.63     10.83 o 
   3  13   2      110.82      103.14      5.64 o 
   4  13   2      270.52      270.34      8.02 o 
   5  13   2      130.52      135.86      6.84 o 
   6  13   2       66.22       73.30      6.60 o 
   7  13   2       32.31       26.55      6.65 o 
   8  13   2        3.87        1.26      6.30 o 
   0  14   2      744.32      747.92     20.53 o 
   1  14   2      165.11      157.05      6.46 o 
   2  14   2      530.45      491.30     12.89 o 
   3  14   2       47.69       47.75      4.84 o 
   4  14   2      564.46      599.79     17.47 o 
   5  14   2       15.07       15.07      4.46 o 
   6  14   2        1.59        5.30      4.21 o 
   7  14   2       32.47       39.69      7.85 o 
   8  14   2        9.39       16.63      7.14 o 
   1  15   2      117.27      112.33      7.12 o 
   2  15   2      120.85      115.96     10.54 o 
   3  15   2      126.40      113.91      8.76 o 
   4  15   2       23.10       31.45      4.83 o 
   5  15   2      121.86      146.05      7.77 o 
   6  15   2       24.62       25.58      5.97 o 
   7  15   2        8.83       11.59      7.03 o 
   0  16   2      296.68      213.36     32.25 o 
   1  16   2      275.90      223.73     10.18 o 
   2  16   2      106.14       98.77      7.36 o 
   3  16   2      112.79       98.17      6.80 o 
   4  16   2       28.76       25.71      5.39 o 
   5  16   2       43.00       42.78      6.08 o 
   6  16   2       11.78        4.72      4.77 o 
   7  16   2        0.45       -2.38      5.27 o 
   1  17   2       32.56       31.65      7.40 o 
   2  17   2       52.24       47.12      8.53 o 
   3  17   2       92.10      102.29     10.09 o 
   4  17   2        5.41        8.91      5.54 o 
   5  17   2       47.84       55.05      6.39 o 
   6  17   2        5.13       -1.35      4.99 o 
   0  18   2      131.32      120.02     14.54 o 
   1  18   2       11.88       15.60      5.67 o 
   2  18   2       12.53       12.04      5.10 o 
   3  18   2       10.12        3.81      4.93 o 
   4  18   2       46.24       70.39      7.93 o 
   5  18   2        9.28       11.75      5.61 o 
   1  19   2       32.39       33.36      8.25 o 
   2  19   2       40.86       33.53      6.75 o 
   3  19   2       17.27        9.98      6.47 o 
   4  19   2       12.04       -3.69      5.56 o 
   5  19   2        1.36        9.34      5.70 o 
   0  20   2       32.27       41.73     12.66 o 
   1  20   2       54.14       57.80      8.73 o 
   2  20   2       30.97       32.27      7.62 o 
   3  20   2       79.88       85.53      9.13 o 
   4  20   2       12.22       14.65      7.09 o 
   1  21   2        0.59        5.18      7.69 o 
   2  21   2        2.51        5.03      7.80 o 
   2   0   3     1923.07     1847.28     19.24 o 
   4   0   3      358.25      331.64      5.69 o 
   6   0   3     1038.32      981.23     15.88 o 
   8   0   3      293.23      288.39     14.73 o 
  10   0   3       73.56       43.95     14.97 o 
   0   1   3     3375.42     3247.78     25.16 o 
   1   1   3     7322.86     7240.72     36.94 o 
   2   1   3      436.72      456.21      4.75 o 
   3   1   3      264.42      264.62      4.06 o 
   4   1   3      642.54      647.76      6.28 o 
   5   1   3       26.87       26.62      2.48 o 
   6   1   3       94.51       97.29      3.91 o 
   7   1   3       23.38       23.83      3.82 o 
   8   1   3      353.86      347.55      9.15 o 
   9   1   3       23.74       24.66      5.45 o 
  10   1   3      135.26      129.02     16.36 o 
   1   2   3     4593.87     4411.84     23.97 o 
   2   2   3       25.07       24.53      1.82 o 
   3   2   3     1067.87     1056.37      8.46 o 
   4   2   3       74.21       79.05      2.70 o 
   5   2   3       48.32       46.93      2.52 o 
   6   2   3       32.41       34.86      3.02 o 
   7   2   3      182.82      170.08      6.03 o 
   8   2   3       36.46       35.65      4.61 o 
   9   2   3       60.71       61.08      6.04 o 
  10   2   3       18.34        5.48      8.61 o 
   0   3   3      615.65      570.67      7.09 o 
   1   3   3     1582.74     1617.32      9.96 o 
   2   3   3       45.73       44.17      2.16 o 
   3   3   3     1400.08     1446.43     10.54 o 
   4   3   3      573.78      561.28      6.28 o 
   5   3   3       25.40       27.87      2.24 o 
   6   3   3      197.35      217.00      7.63 o 
   7   3   3        6.22        4.70      3.28 o 
   8   3   3       65.46       61.37      5.12 o 
   9   3   3        2.23       -2.97      4.23 o 
  10   3   3        3.06       -0.91      6.88 o 
   1   4   3      537.26      523.07      5.29 o 
   2   4   3     1529.12     1566.02     10.76 o 
   3   4   3     1138.12     1167.34      9.70 o 
   4   4   3       78.33       86.23      3.00 o 
   5   4   3       67.27       71.56      2.95 o 
   6   4   3       73.58       83.06      3.57 o 
   7   4   3       67.64       57.95      4.31 o 
   8   4   3       24.22       21.97      5.12 o 
   9   4   3        3.65        6.60      4.75 o 
  10   4   3       10.28       18.88      8.56 o 
   0   5   3     8255.63     8356.36     61.44 o 
   1   5   3     1909.87     1996.31     13.30 o 
   2   5   3     2704.59     2695.86     16.30 o 
   3   5   3      836.52      916.32      8.63 o 
   4   5   3      126.65      130.99      3.52 o 
   5   5   3      252.39      274.25      5.08 o 
   6   5   3       98.98      104.58      4.21 o 
   7   5   3       88.71       86.62      4.27 o 
   8   5   3       26.46       27.01      4.60 o 
   9   5   3       12.55        5.88      4.73 o 
  10   5   3        2.92        2.13      5.91 o 
   1   6   3     2263.75     2182.67     16.56 o 
   2   6   3       10.46       14.59      1.78 o 
   3   6   3      446.41      438.78      6.02 o 
   4   6   3      350.70      352.84      6.03 o 
   5   6   3      106.56      101.51      4.57 o 
   6   6   3      191.25      180.91      5.97 o 
   7   6   3       25.77       21.81      4.11 o 
   8   6   3       28.90       25.86      3.74 o 
   9   6   3       32.41       27.71      5.15 o 
  10   6   3        5.06       10.49      6.29 o 
   0   7   3     1055.40     1168.64     15.11 o 
   1   7   3      315.80      338.86      4.87 o 
   2   7   3      368.28      412.97      5.47 o 
   3   7   3       69.21       75.46      3.10 o 
   4   7   3      193.14      201.53      5.56 o 
   5   7   3       82.77       78.14      5.27 o 
   6   7   3       32.09       30.30      4.78 o 
   7   7   3       32.26       30.78      6.14 o 
   8   7   3       88.80       87.78      6.45 o 
   9   7   3       15.45       14.61      4.56 o 
   1   8   3      111.12      123.89      3.51 o 
   2   8   3      686.38      703.63      8.99 o 
   3   8   3      148.57      154.73      4.62 o 
   4   8   3        3.37        5.98      2.59 o 
   5   8   3       78.80       69.61      5.35 o 
   6   8   3      307.36      323.10     10.36 o 
   7   8   3       43.18       48.53      6.73 o 
   8   8   3       32.84       30.03      6.84 o 
   9   8   3       11.88       13.87      8.00 o 
   0   9   3       81.46       81.85      4.80 o 
   1   9   3       21.24       19.91      2.34 o 
   2   9   3        8.07       13.60      2.73 o 
   3   9   3       32.46       33.94      2.96 o 
   4   9   3      207.48      212.08      6.31 o 
   5   9   3        0.03        1.83      4.14 o 
   6   9   3      277.42      279.80     10.05 o 
   7   9   3       31.55       49.03      6.81 o 
   8   9   3      187.24      170.96     10.59 o 
   9   9   3       26.52       44.35      9.39 o 
   1  10   3      427.54      407.33      5.86 o 
   2  10   3      200.68      187.13      6.20 o 
   3  10   3      289.85      294.30      9.60 o 
   4  10   3      188.53      219.47     10.56 o 
   5  10   3       32.28       38.19      5.41 o 
   6  10   3      227.71      243.33      9.77 o 
   7  10   3      136.65      130.41      9.88 o 
   8  10   3       68.45       59.51      8.46 o 
   9  10   3       61.89       50.85      9.85 o 
   0  11   3     1081.01     1085.03     16.11 o 
   1  11   3      627.10      621.50      9.20 o 
   2  11   3      143.37      143.21      5.57 o 
   3  11   3     1185.70     1230.05     20.61 o 
   4  11   3      318.89      330.08      8.73 o 
   5  11   3      241.87      264.36      9.79 o 
   6  11   3      144.32      163.65      8.75 o 
   7  11   3       49.47       55.32      7.66 o 
   8  11   3       28.90       25.78      7.95 o 
   1  12   3       45.48       48.12      3.50 o 
   2  12   3       12.48       12.75      3.50 o 
   3  12   3      461.91      434.07      9.56 o 
   4  12   3      209.52      201.85      7.21 o 
   5  12   3       20.71       19.97      4.95 o 
   6  12   3      269.63      264.03      9.89 o 
   7  12   3       46.43       53.09      7.14 o 
   8  12   3       66.78       69.40      8.52 o 
   0  13   3     1501.82     1478.64     20.73 o 
   1  13   3      938.76      919.94     12.83 o 
   2  13   3      746.68      758.81     12.67 o 
   3  13   3      441.57      457.87     10.14 o 
   4  13   3      288.65      290.23      8.59 o 
   5  13   3       90.42       98.63      6.00 o 
   6  13   3      183.70      184.92      9.49 o 
   7  13   3       12.60       14.56      6.45 o 
   8  13   3       13.22        3.40      6.91 o 
   1  14   3      107.96      119.07      5.76 o 
   2  14   3      123.11      124.58      6.90 o 
   3  14   3       54.63       51.74      5.22 o 
   4  14   3      126.06      132.97      6.81 o 
   5  14   3       17.99       19.07      4.71 o 
   6  14   3        1.11       -0.54      5.06 o 
   7  14   3        7.47       -0.68      6.61 o 
   0  15   3       30.26       11.70      6.21 o 
   1  15   3      126.03      104.70      8.26 o 
   2  15   3        1.49       -3.84      4.21 o 
   3  15   3      128.19      128.31      9.86 o 
   4  15   3       21.47       22.57      5.27 o 
   5  15   3       40.78       41.23      5.72 o 
   6  15   3       22.93       21.09      5.39 o 
   7  15   3        6.61       13.06      7.70 o 
   1  16   3        9.70        3.31      5.06 o 
   2  16   3       85.03       92.18      7.39 o 
   3  16   3       12.55       10.75      4.93 o 
   4  16   3       63.82       77.56      8.40 o 
   5  16   3       67.63       62.46      6.99 o 
   6  16   3       20.31       25.49      6.33 o 
   0  17   3      133.57      121.28     12.48 o 
   1  17   3      154.25      155.07      8.87 o 
   2  17   3       32.41       31.72      7.13 o 
   3  17   3       37.75       51.69      9.60 o 
   4  17   3       19.21       14.70      6.12 o 
   5  17   3        2.04        4.48      6.06 o 
   6  17   3       29.68       24.43      6.82 o 
   1  18   3       10.28       16.34      6.36 o 
   2  18   3       62.68       67.06     11.42 o 
   3  18   3        4.52       12.49      6.73 o 
   4  18   3       10.15        1.82      6.27 o 
   5  18   3        2.51       -1.39      6.82 o 
   0  19   3       28.07       28.14      9.37 o 
   1  19   3        0.85        1.69      6.02 o 
   2  19   3        8.79       10.49      6.05 o 
   3  19   3       41.43       43.87      8.87 o 
   4  19   3        4.45        6.04      7.58 o 
   1  20   3        2.67        5.00      6.32 o 
   2  20   3       16.11       11.91      7.80 o 
   3  20   3        2.91        1.90      7.60 o 
   0  21   3       16.95        6.03     24.42 o 
   1  21   3       13.67       10.94      8.03 o 
   0   0   4      591.99      598.59     13.92 o 
   2   0   4       75.02       71.72      3.68 o 
   4   0   4     1055.24     1063.48     11.93 o 
   6   0   4      294.87      293.58     10.62 o 
   8   0   4       79.83       75.60      8.85 o 
  10   0   4       69.09       71.92     11.93 o 
   1   1   4      455.15      468.51      5.37 o 
   2   1   4      223.84      250.40      4.44 o 
   3   1   4      313.78      319.16      5.05 o 
   4   1   4      641.74      633.94      7.28 o 
   5   1   4      129.75      128.71      3.84 o 
   6   1   4      106.71      104.85      4.50 o 
   7   1   4       39.44       41.40      4.45 o 
   8   1   4       13.69        9.52      4.19 o 
   9   1   4       23.16       28.38      6.08 o 
  10   1   4        2.83        2.55      6.02 o 
   0   2   4     2534.19     2711.08     23.82 o 
   1   2   4     3563.83     3573.99     21.46 o 
   2   2   4     1137.89     1145.46      9.27 o 
   3   2   4      153.20      158.71      4.02 o 
   4   2   4      174.52      198.10      5.23 o 
   5   2   4      347.61      358.42      5.55 o 
   6   2   4       37.46       36.07      3.50 o 
   7   2   4      153.89      153.94      5.86 o 
   8   2   4       22.05       24.43      4.93 o 
   9   2   4       42.08       44.84      6.43 o 
  10   2   4       62.24       59.71     15.70 o 
   1   3   4      927.81      922.83      7.75 o 
   2   3   4       59.58       62.45      2.54 o 
   3   3   4      140.45      130.90      3.84 o 
   4   3   4      320.32      324.91      5.46 o 
   5   3   4       91.88       90.72      3.83 o 
   6   3   4      145.21      157.91      5.21 o 
   7   3   4      193.20      185.80     10.88 o 
   8   3   4        4.49        3.35      4.26 o 
   9   3   4       15.94       18.42      6.12 o 
  10   3   4       18.28       32.41      7.32 o 
   0   4   4      134.63      133.21      4.27 o 
   1   4   4     1608.40     1741.30     12.48 o 
   2   4   4      217.65      218.59      4.16 o 
   3   4   4      395.05      393.60      5.86 o 
   4   4   4      225.15      229.87      4.70 o 
   5   4   4       89.89       88.90      3.56 o 
   6   4   4      208.20      214.99      6.82 o 
   7   4   4        2.49        0.26      3.51 o 
   8   4   4        4.54        5.28      4.15 o 
   9   4   4       26.32       17.71      6.37 o 
   1   5   4      202.04      207.65      4.05 o 
   2   5   4      131.47      134.93      3.78 o 
   3   5   4      454.76      443.17      6.03 o 
   4   5   4      322.25      338.67      6.48 o 
   5   5   4       47.70       45.35      3.16 o 
   6   5   4       91.18       79.54      5.26 o 
   7   5   4      261.57      253.03      8.26 o 
   8   5   4       30.84       34.69      5.38 o 
   9   5   4        1.86        1.49      4.90 o 
   0   6   4      113.54      132.41      5.14 o 
   1   6   4      486.24      488.01      5.97 o 
   2   6   4      424.92      443.86      6.06 o 
   3   6   4      312.22      324.68      5.28 o 
   4   6   4      204.57      217.71      5.02 o 
   5   6   4       88.60       90.62      4.34 o 
   6   6   4       85.87       89.02      5.72 o 
   7   6   4       22.29       22.76      4.93 o 
   8   6   4        5.41        2.42      5.69 o 
   9   6   4       33.70       34.29      5.75 o 
   1   7   4      748.00      730.09      7.82 o 
   2   7   4     1366.62     1314.81     11.81 o 
   3   7   4       37.06       41.15      2.79 o 
   4   7   4      315.19      306.14      5.86 o 
   5   7   4       42.84       38.35      3.54 o 
   6   7   4       27.78       24.25      3.69 o 
   7   7   4       14.13        6.59      4.58 o 
   8   7   4       46.88       37.86      5.09 o 
   9   7   4       23.08       22.63      5.20 o 
   0   8   4        4.37        3.65      3.20 o 
   1   8   4       74.43       71.52      3.21 o 
   2   8   4      183.02      185.12      4.37 o 
   3   8   4       76.20       81.83      3.83 o 
   4   8   4       19.02       18.61      4.54 o 
   5   8   4       17.60       19.99      3.38 o 
   6   8   4      246.29      226.33      9.49 o 
   7   8   4       48.30       37.28      6.88 o 
   8   8   4       13.15        5.35      6.65 o 
   9   8   4       15.61       14.01      5.73 o 
   1   9   4      509.91      489.71      6.77 o 
   2   9   4      146.41      155.57      4.15 o 
   3   9   4      603.64      614.15      8.14 o 
   4   9   4      351.68      326.73      7.34 o 
   5   9   4       14.43       21.06      3.54 o 
   6   9   4      136.33      127.28      8.83 o 
   7   9   4       16.76        8.91      6.01 o 
   8   9   4        1.88        2.68      6.52 o 
   9   9   4       15.89        3.71      8.23 o 
   0  10   4      338.52      337.89     11.81 o 
   1  10   4      361.18      365.09      5.86 o 
   2  10   4      501.73      527.75      7.65 o 
   3  10   4        6.34        8.15      2.77 o 
   4  10   4       67.33       70.66      4.12 o 
   5  10   4      169.95      180.39      8.77 o 
   6  10   4      127.70      111.37      7.98 o 
   7  10   4       88.20       89.86      8.80 o 
   8  10   4        9.06        1.23      6.66 o 
   1  11   4      243.45      258.37      6.37 o 
   2  11   4      214.02      204.30      6.95 o 
   3  11   4      228.63      229.13      6.81 o 
   4  11   4      385.29      367.69      8.89 o 
   5  11   4       63.36       66.50      5.65 o 
   6  11   4      299.28      276.04     11.87 o 
   7  11   4       25.34       33.20      7.41 o 
   8  11   4       37.42       37.95      8.57 o 
   0  12   4        0.54        1.95      3.90 o 
   1  12   4      232.41      220.27      5.82 o 
   2  12   4        7.46        9.46      3.38 o 
   3  12   4      183.19      188.36      9.27 o 
   4  12   4       50.09       46.59      4.62 o 
   5  12   4      243.89      251.08     14.46 o 
   6  12   4       94.51       97.40      8.19 o 
   7  12   4       35.87       32.58      8.05 o 
   8  12   4       13.32        9.63      7.70 o 
   1  13   4       38.90       33.54      4.08 o 
   2  13   4      490.00      504.34      9.82 o 
   3  13   4      179.60      179.84      6.21 o 
   4  13   4      131.48      145.68      6.24 o 
   5  13   4       63.94       72.34      5.86 o 
   6  13   4       13.21       11.15      6.44 o 
   7  13   4       16.40        6.94      6.58 o 
   0  14   4      228.21      220.57     11.03 o 
   1  14   4      120.68      130.04      6.18 o 
   2  14   4      151.68      154.56      6.48 o 
   3  14   4      136.54      143.16      8.96 o 
   4  14   4       38.95       46.51      5.17 o 
   5  14   4       71.69       79.42      6.26 o 
   6  14   4       96.90       92.66      8.09 o 
   7  14   4       16.62       18.77      7.75 o 
   1  15   4      119.30      108.36      6.98 o 
   2  15   4       61.44       68.43      5.77 o 
   3  15   4       25.65       22.20      4.82 o 
   4  15   4        4.99        2.96      4.32 o 
   5  15   4        9.37       14.13      5.63 o 
   6  15   4       36.57       53.60      7.15 o 
   7  15   4       57.37       54.55     13.13 o 
   0  16   4      176.83      179.17     14.68 o 
   1  16   4       39.56       35.75      5.71 o 
   2  16   4       76.64       74.88      6.46 o 
   3  16   4        3.00       -6.41      6.33 o 
   4  16   4        9.99        9.43      4.77 o 
   5  16   4        4.65        3.40      4.86 o 
   6  16   4        5.93        6.90      5.00 o 
   1  17   4       54.72       69.06      6.74 o 
   2  17   4       43.13       42.72      6.64 o 
   3  17   4       71.14       76.26      7.42 o 
   4  17   4       24.60       29.62      6.71 o 
   5  17   4        1.31       -2.36      6.21 o 
   0  18   4      119.85       97.25     12.02 o 
   1  18   4        5.65        5.02      5.91 o 
   2  18   4        8.98       15.69      6.06 o 
   3  18   4       10.48        7.40      6.35 o 
   4  18   4       31.45       32.59      7.23 o 
   5  18   4        7.69        5.39      6.78 o 
   1  19   4       45.41       42.23      8.05 o 
   2  19   4        7.58       -2.03      5.73 o 
   3  19   4       19.98       21.28      7.19 o 
   4  19   4        0.95       -0.32      6.43 o 
   0  20   4      116.11      103.10     13.03 o 
   1  20   4       83.27       67.06     10.14 o 
   2  20   4       21.79       21.66      8.69 o 
   2   0   5      799.53      806.60     14.52 o 
   4   0   5      228.05      228.82      6.57 o 
   6   0   5      150.05      172.46      9.23 o 
   8   0   5       67.58       65.70      9.10 o 
   0   1   5     1250.62     1288.69     16.80 o 
   1   1   5      228.94      237.58      4.64 o 
   2   1   5      757.95      823.02      8.75 o 
   3   1   5      201.83      197.99      4.44 o 
   4   1   5      663.06      663.84      8.08 o 
   5   1   5       52.37       55.96      4.72 o 
   6   1   5      178.83      171.63      5.87 o 
   7   1   5       57.52       63.47      5.85 o 
   8   1   5       13.34        6.56      5.60 o 
   9   1   5       10.32        4.16      5.22 o 
   1   2   5      687.81      708.69      7.90 o 
   2   2   5      287.00      282.52      4.74 o 
   3   2   5        6.90        7.49      2.13 o 
   4   2   5      310.28      318.35      6.29 o 
   5   2   5       59.76       60.31      4.14 o 
   6   2   5      368.41      381.91      8.61 o 
   7   2   5       40.81       41.70      4.99 o 
   8   2   5      255.03      252.91     10.20 o 
   9   2   5        4.75        1.96      5.14 o 
   0   3   5       11.57        6.75      2.66 o 
   1   3   5      511.94      575.83      6.60 o 
   2   3   5      219.52      249.97      4.99 o 
   3   3   5       49.89       50.61      3.19 o 
   4   3   5       44.93       51.56      3.21 o 
   5   3   5      199.49      202.94      6.11 o 
   6   3   5      109.65       99.46      5.07 o 
   7   3   5      193.86      193.95      7.62 o 
   8   3   5       57.69       69.08     10.39 o 
   9   3   5       25.14       23.92      9.35 o 
   1   4   5      332.59      333.54      5.30 o 
   2   4   5      582.01      596.23      7.11 o 
   3   4   5      256.29      261.93      5.22 o 
   4   4   5      174.99      185.64      5.00 o 
   5   4   5      259.28      255.70      7.17 o 
   6   4   5       67.27       76.63      5.30 o 
   7   4   5      106.97      111.68      6.89 o 
   8   4   5       72.05       80.48      9.21 o 
   9   4   5       13.58        7.55      6.98 o 
   0   5   5      179.94      197.31      5.82 o 
   1   5   5     1105.05     1158.31     10.49 o 
   2   5   5      162.99      157.47      4.44 o 
   3   5   5      880.92      907.42      9.67 o 
   4   5   5      439.58      465.20      7.43 o 
   5   5   5      161.20      158.97      6.31 o 
   6   5   5       56.41       57.40      4.70 o 
   7   5   5        6.21        4.14      4.36 o 
   8   5   5       27.88       40.18      6.28 o 
   9   5   5        0.31        3.40      5.73 o 
   1   6   5       18.48       19.12      2.50 o 
   2   6   5      350.40      360.03      6.36 o 
   3   6   5      298.66      323.23      6.14 o 
   4   6   5       79.61       89.14      4.15 o 
   5   6   5       40.81       47.62      4.34 o 
   6   6   5       21.64       23.12      4.10 o 
   7   6   5       25.34       30.83      4.98 o 
   8   6   5        0.61        0.81      4.53 o 
   9   6   5       13.97       18.31      7.88 o 
   0   7   5      484.29      513.27     11.61 o 
   1   7   5      154.67      152.71      4.54 o 
   2   7   5      290.39      289.67      5.91 o 
   3   7   5      188.35      183.76      5.23 o 
   4   7   5      219.35      215.43      7.92 o 
   5   7   5        6.15        9.63      3.79 o 
   6   7   5       78.62       77.72      5.26 o 
   7   7   5       30.41       25.43      4.64 o 
   8   7   5       56.14       43.33      6.06 o 
   9   7   5       37.98       42.04      6.77 o 
   1   8   5       93.23       96.40      3.86 o 
   2   8   5       62.97       69.27      3.43 o 
   3   8   5       33.66       39.28      3.57 o 
   4   8   5       18.77       18.68      3.70 o 
   5   8   5      117.95      126.20      6.03 o 
   6   8   5       42.77       38.30      4.60 o 
   7   8   5       85.69       75.06      5.60 o 
   8   8   5       67.96       64.39      6.11 o 
   0   9   5      986.70     1005.98     15.96 o 
   1   9   5      581.47      572.41      8.70 o 
   2   9   5      374.76      387.92      7.14 o 
   3   9   5       70.91       66.94      4.86 o 
   4   9   5      132.50      131.43      6.53 o 
   5   9   5       25.32       22.92      4.15 o 
   6   9   5      115.37      118.47      8.61 o 
   7   9   5       15.89       19.46      4.51 o 
   8   9   5        0.13       -5.94      5.05 o 
   1  10   5       66.31       71.73      4.17 o 
   2  10   5      161.99      172.54      5.44 o 
   3  10   5       93.87       96.77      5.52 o 
   4  10   5       97.33       92.16      5.98 o 
   5  10   5       20.31       19.94      4.12 o 
   6  10   5       27.38       19.58      4.13 o 
   7  10   5        2.17       -4.14      5.31 o 
   8  10   5        3.25        9.12      9.38 o 
   0  11   5     1213.27     1217.21     20.53 o 
   1  11   5     1901.41     1862.87     20.95 o 
   2  11   5      618.38      601.95     10.40 o 
   3  11   5      617.54      622.55     11.44 o 
   4  11   5       89.44       93.67      6.52 o 
   5  11   5      120.25      108.22      6.19 o 
   6  11   5        1.75        3.46      3.87 o 
   7  11   5       41.20       43.14      8.57 o 
   8  11   5       10.32       11.17     11.16 o 
   1  12   5      332.27      334.65      8.41 o 
   2  12   5        3.22       10.25      3.74 o 
   3  12   5       96.81      115.62      8.40 o 
   4  12   5       36.14       34.81      4.77 o 
   5  12   5       76.36       71.73      7.53 o 
   6  12   5       62.25       57.21     10.24 o 
   7  12   5       83.84       84.75     13.55 o 
   0  13   5      155.29      156.15      9.15 o 
   1  13   5        9.00       16.63      4.42 o 
   2  13   5       53.98       62.34      5.30 o 
   3  13   5       74.80       71.64      5.75 o 
   4  13   5       86.11       92.59      6.02 o 
   5  13   5       68.96       70.41      7.54 o 
   6  13   5        4.45        4.28      7.05 o 
   7  13   5       10.31        8.43      9.69 o 
   1  14   5       33.27       37.39      5.06 o 
   2  14   5      182.86      176.87     10.66 o 
   3  14   5       19.68       16.42      5.04 o 
   4  14   5       53.64       54.29      6.04 o 
   5  14   5       39.63       48.57      6.05 o 
   6  14   5       56.83       58.19      7.69 o 
   0  15   5      174.45      171.82     11.35 o 
   1  15   5       50.56       56.07      6.22 o 
   2  15   5       84.36      107.98      8.80 o 
   3  15   5       23.45       24.92      5.49 o 
   4  15   5       17.90       23.63      5.51 o 
   5  15   5        7.89       15.75      5.77 o 
   6  15   5        2.21        0.98      5.33 o 
   1  16   5       55.48       55.47      6.46 o 
   2  16   5       50.25       53.22      6.87 o 
   3  16   5       50.99       46.48      6.83 o 
   4  16   5       21.30       12.31      5.86 o 
   5  16   5       20.09       13.89      6.99 o 
   0  17   5      115.72      140.79     20.20 o 
   1  17   5       17.09       19.97      7.03 o 
   2  17   5       38.04       39.85      7.00 o 
   3  17   5        0.95       -2.12      5.52 o 
   4  17   5       63.13       57.28      7.92 o 
   5  17   5        3.57       10.59      6.69 o 
   1  18   5       13.33       17.56      7.24 o 
   2  18   5       78.03       66.00      7.88 o 
   3  18   5       29.40       30.60      7.55 o 
   4  18   5       80.56       87.74     13.77 o 
   0  19   5       37.70       27.22     12.51 o 
   1  19   5       58.43       70.64      9.13 o 
   2  19   5       22.78       33.84      8.98 o 
   0   0   6     1099.31     1016.87     21.89 o 
   2   0   6      688.86      706.33     11.70 o 
   4   0   6      160.45      160.80      7.97 o 
   6   0   6       36.46       55.52     12.02 o 
   8   0   6       77.29       68.64      9.87 o 
   1   1   6      381.09      365.45      6.68 o 
   2   1   6      298.41      289.27      5.90 o 
   3   1   6       97.63      109.61      4.74 o 
   4   1   6      216.67      205.01      6.46 o 
   5   1   6       50.92       53.06      4.96 o 
   6   1   6      363.55      361.69     10.57 o 
   7   1   6      128.20      135.65      7.79 o 
   8   1   6       39.68       41.19      8.04 o 
   9   1   6       12.63       14.56      6.49 o 
   0   2   6      174.24      169.60      6.18 o 
   1   2   6       15.47       15.18      2.29 o 
   2   2   6        4.89        5.72      2.45 o 
   3   2   6      895.47      914.07     10.64 o 
   4   2   6       95.02      103.74      5.07 o 
   5   2   6      852.31      846.63     13.39 o 
   6   2   6       73.28       75.56      6.20 o 
   7   2   6      199.49      197.68      8.86 o 
   8   2   6       16.08       13.02      5.44 o 
   9   2   6       66.59       57.93      8.50 o 
   1   3   6      607.10      597.90      7.50 o 
   2   3   6      508.79      487.10      7.03 o 
   3   3   6      529.46      536.49      8.44 o 
   4   3   6      277.82      284.15      7.39 o 
   5   3   6      224.18      218.38      7.39 o 
   6   3   6       89.13       85.06      6.47 o 
   7   3   6        6.83        1.66      4.54 o 
   8   3   6       65.08       68.31      7.99 o 
   9   3   6       21.05       12.61      6.74 o 
   0   4   6      579.65      562.80     10.36 o 
   1   4   6      274.90      283.88      5.62 o 
   2   4   6      158.84      157.78      4.28 o 
   3   4   6       64.73       76.65      4.29 o 
   4   4   6       29.41       27.80      3.53 o 
   5   4   6       79.74       81.49      5.31 o 
   6   4   6      308.54      316.12      9.99 o 
   7   4   6       41.92       29.34      7.19 o 
   8   4   6       14.76       10.76      6.10 o 
   9   4   6       41.71       37.38      8.72 o 
   1   5   6      183.60      186.91      5.05 o 
   2   5   6       69.86       69.78      4.01 o 
   3   5   6       19.61       26.27      3.43 o 
   4   5   6       92.76       96.44      4.83 o 
   5   5   6      234.43      243.69      7.75 o 
   6   5   6       17.32       20.03      4.82 o 
   7   5   6       69.89       67.57      7.39 o 
   8   5   6       10.98       12.11      6.16 o 
   9   5   6       58.27       60.85      7.97 o 
   0   6   6       38.31       37.01      4.91 o 
   1   6   6        1.76       -0.66      2.64 o 
   2   6   6       80.87       81.75      4.23 o 
   3   6   6      197.83      202.68      6.16 o 
   4   6   6       40.80       50.58      4.90 o 
   5   6   6      274.11      257.89      8.89 o 
   6   6   6       81.57       78.14      6.73 o 
   7   6   6        2.59       -0.18      4.90 o 
   8   6   6       64.48       78.40      7.85 o 
   1   7   6      369.23      367.64      8.13 o 
   2   7   6       26.88       28.74      3.83 o 
   3   7   6       58.13       58.58      4.76 o 
   4   7   6      180.11      176.29      7.16 o 
   5   7   6      102.84      106.62      6.62 o 
   6   7   6      119.93      105.77      7.30 o 
   7   7   6        9.92       17.40      5.54 o 
   8   7   6        1.84        9.53      5.71 o 
   0   8   6       27.44       39.02      6.60 o 
   1   8   6      105.55      106.68      5.38 o 
   2   8   6      119.85      126.91      5.74 o 
   3   8   6        1.63       -5.37      3.72 o 
   4   8   6       14.39       15.94      4.37 o 
   5   8   6       13.61       10.78      4.51 o 
   6   8   6       43.16       49.74      7.09 o 
   7   8   6       39.19       41.08      6.37 o 
   8   8   6       11.05        5.82      5.56 o 
   1   9   6       94.11       89.43      5.27 o 
   2   9   6       50.02       64.44      5.17 o 
   3   9   6      310.59      330.28      8.92 o 
   4   9   6      157.16      149.56      6.74 o 
   5   9   6       58.23       63.05     13.08 o 
   6   9   6       60.62       57.75      7.87 o 
   7   9   6      110.41      101.39      8.18 o 
   8   9   6       16.28        5.97      5.61 o 
   0  10   6      195.90      185.82      9.05 o 
   1  10   6      105.28      106.85      5.25 o 
   2  10   6      250.84      259.44      8.81 o 
   3  10   6      711.42      680.05     19.86 o 
   4  10   6      105.07      125.11      6.88 o 
   5  10   6      393.80      388.73     12.89 o 
   6  10   6       34.16       42.41      6.46 o 
   7  10   6       35.51       34.77      8.69 o 
   1  11   6       34.61       40.92      4.58 o 
   2  11   6      458.67      434.98     11.07 o 
   3  11   6      261.80      273.05      9.23 o 
   4  11   6      247.77      247.37     14.00 o 
   5  11   6       79.60       76.13      8.23 o 
   6  11   6       18.86       22.35      5.63 o 
   7  11   6       32.34       35.89      6.10 o 
   0  12   6      287.84      279.10     11.10 o 
   1  12   6        2.63        6.86      4.16 o 
   2  12   6      202.58      205.79     10.64 o 
   3  12   6        9.11        9.34      4.78 o 
   4  12   6        6.05        6.53      4.71 o 
   5  12   6       10.19       11.97      5.03 o 
   6  12   6        2.98        2.50      5.08 o 
   7  12   6       15.16        4.79      5.79 o 
   1  13   6       23.59       15.81      4.65 o 
   2  13   6       12.88        9.55      4.92 o 
   3  13   6       20.19       33.32      5.54 o 
   4  13   6       33.96       40.80      5.78 o 
   5  13   6       65.47       68.35      6.86 o 
   6  13   6        1.84        6.21      5.47 o 
   0  14   6      114.09      105.53     11.14 o 
   1  14   6        3.76        5.06      5.28 o 
   2  14   6       25.76       20.73      5.43 o 
   3  14   6        6.23        9.01      5.08 o 
   4  14   6       27.73       14.40      5.73 o 
   5  14   6        1.81       -1.24      5.55 o 
   6  14   6        6.47       -6.26      5.43 o 
   1  15   6       14.17        4.89      5.53 o 
   2  15   6       35.65       46.57      6.88 o 
   3  15   6        0.97        4.69      5.18 o 
   4  15   6        8.86       10.09      5.77 o 
   5  15   6       38.21       43.91      7.48 o 
   0  16   6       71.18       50.69     13.00 o 
   1  16   6        3.36        8.39      6.34 o 
   2  16   6      101.56      108.97      8.64 o 
   3  16   6       39.44       45.00      7.12 o 
   4  16   6       19.09       32.14      7.64 o 
   5  16   6        8.60       24.10      8.39 o 
   1  17   6        2.42        5.58      6.85 o 
   2  17   6       22.89       21.00      6.71 o 
   3  17   6       21.06       20.94      7.32 o 
   4  17   6       13.98        2.45      9.97 o 
   0  18   6      231.89      211.15     19.99 o 
   1  18   6       64.85       64.43     11.75 o 
   2  18   6      191.13      197.05     14.92 o 
   3  18   6        5.55        8.42      6.96 o 
   2   0   7       97.25       89.33      8.42 o 
   4   0   7      276.26      286.06     11.97 o 
   6   0   7       82.76       92.60     10.15 o 
   8   0   7        4.32        0.70      7.50 o 
   0   1   7      138.27      144.87      9.08 o 
   1   1   7      663.98      651.58      9.69 o 
   2   1   7      114.89      113.03      5.00 o 
   3   1   7      352.52      336.61      8.85 o 
   4   1   7        6.78        8.73      3.80 o 
   5   1   7      125.43      144.24      7.26 o 
   6   1   7       33.46       25.80      5.59 o 
   7   1   7       12.79       12.65      5.35 o 
   8   1   7        7.42        5.83      6.15 o 
   1   2   7      362.17      368.44      7.01 o 
   2   2   7      381.13      387.48      7.41 o 
   3   2   7      492.34      463.60     12.19 o 
   4   2   7      334.40      342.52      9.10 o 
   5   2   7      125.82      158.50      7.51 o 
   6   2   7      107.27      131.45      7.88 o 
   7   2   7        7.35        6.54      5.75 o 
   8   2   7       36.20       34.68      7.38 o 
   0   3   7      698.86      701.91     13.53 o 
   1   3   7      753.18      775.25     10.03 o 
   2   3   7      685.65      681.66     10.29 o 
   3   3   7      339.17      344.80      8.62 o 
   4   3   7      989.14      926.32     14.55 o 
   5   3   7      147.55      143.87      7.35 o 
   6   3   7      164.04      152.09      9.11 o 
   7   3   7       17.92       13.23      6.04 o 
   8   3   7       13.13       15.38      6.97 o 
   1   4   7       43.82       48.85      3.73 o 
   2   4   7      589.76      564.73      9.85 o 
   3   4   7       28.02       22.82      4.23 o 
   4   4   7      674.12      629.88     12.82 o 
   5   4   7       14.10       19.09      5.05 o 
   6   4   7      144.67      156.03      9.82 o 
   7   4   7       28.09       39.95      6.59 o 
   8   4   7        1.78        6.46      6.91 o 
   0   5   7       79.91       67.44      5.62 o 
   1   5   7      371.43      355.01      7.78 o 
   2   5   7       35.56       46.85      4.19 o 
   3   5   7      240.76      235.32      7.87 o 
   4   5   7       12.24       12.20      4.71 o 
   5   5   7      140.88      135.56      7.80 o 
   6   5   7       34.66       20.01      6.31 o 
   7   5   7       22.09       27.64      7.66 o 
   8   5   7       35.68       23.33      7.40 o 
   1   6   7       38.76       31.89      3.74 o 
   2   6   7       16.29       12.35      3.88 o 
   3   6   7      445.95      440.17     10.05 o 
   4   6   7       59.36       58.02      6.80 o 
   5   6   7        0.55       -3.78      4.80 o 
   6   6   7      119.61      117.95     13.54 o 
   7   6   7        9.06        4.66      5.79 o 
   8   6   7       26.93       17.56      9.42 o 
   0   7   7      336.30      334.32     12.83 o 
   1   7   7      132.44      124.18      9.23 o 
   2   7   7       39.04       28.57      4.86 o 
   3   7   7       49.26       49.14      8.22 o 
   4   7   7       22.86       29.27      5.87 o 
   5   7   7       61.78       69.20      7.40 o 
   6   7   7       23.96       25.11      6.47 o 
   7   7   7       49.84       47.28      9.02 o 
   8   7   7        7.93        8.30      6.35 o 
   1   8   7       99.53      107.32      6.63 o 
   2   8   7       26.27       25.34      4.85 o 
   3   8   7       49.73       51.35      5.95 o 
   4   8   7       40.66       30.41      5.81 o 
   5   8   7       12.66       17.76      7.45 o 
   6   8   7       38.62       29.91      6.90 o 
   7   8   7       12.70       16.97      6.27 o 
   0   9   7      249.98      227.01     12.13 o 
   1   9   7       98.18       95.16      6.73 o 
   2   9   7      188.34      172.55      7.84 o 
   3   9   7       95.80      103.31      7.61 o 
   4   9   7        4.33        7.29      5.33 o 
   5   9   7       63.76       71.75     10.30 o 
   6   9   7       67.09       60.50      7.93 o 
   7   9   7       22.96       17.08      6.15 o 
   1  10   7       34.11       32.53      5.33 o 
   2  10   7       21.46       25.21      5.77 o 
   3  10   7        8.85        3.67      4.95 o 
   4  10   7       46.39       43.14     10.45 o 
   5  10   7      165.69      139.17     10.42 o 
   6  10   7       18.32       20.55      6.37 o 
   7  10   7       45.05       34.02      7.25 o 
   0  11   7       52.52       56.90      9.35 o 
   1  11   7      484.86      461.03     12.96 o 
   2  11   7       45.80       43.70      5.87 o 
   3  11   7      101.43       86.93      7.36 o 
   4  11   7       47.43       37.10      6.52 o 
   5  11   7       63.51       68.31      7.47 o 
   6  11   7       40.05       33.09      7.04 o 
   1  12   7       45.91       50.83      6.27 o 
   2  12   7       29.35       22.50      5.84 o 
   3  12   7       48.83       51.72      6.31 o 
   4  12   7       54.91       62.58      7.04 o 
   5  12   7        1.56       -2.13      6.42 o 
   6  12   7       83.12      107.98      9.17 o 
   0  13   7       15.80       24.08      8.71 o 
   1  13   7        5.01        8.51      5.20 o 
   2  13   7       87.18       84.11      7.21 o 
   3  13   7        2.61        1.89      4.93 o 
   4  13   7       24.66       20.62      6.20 o 
   5  13   7       20.24       31.38      6.76 o 
   6  13   7        1.27       -3.05      6.29 o 
   1  14   7        4.51        1.27      6.31 o 
   2  14   7       26.39       25.17      6.26 o 
   3  14   7       10.80       13.66      5.59 o 
   4  14   7        6.59        5.25      6.27 o 
   5  14   7       40.30       45.71      7.53 o 
   0  15   7      332.69      279.43     28.86 o 
   1  15   7       94.45       96.79      9.68 o 
   2  15   7       59.54       50.50      7.44 o 
   3  15   7        2.93        5.61      5.96 o 
   4  15   7       13.93       15.06      6.79 o 
   1  16   7       15.23       25.83      8.70 o 
   2  16   7        2.65       -0.90      6.88 o 
   3  16   7        4.60        2.05      6.71 o 
   0  17   7       44.30       37.70     20.89 o 
   1  17   7      125.47      133.43     13.33 o 
   2  17   7       28.04       30.52      8.50 o 
   0   0   8     1260.74     1266.82     35.19 o 
   2   0   8      711.95      703.53     18.42 o 
   4   0   8       17.70       15.98      6.33 o 
   6   0   8        8.09       10.15      9.42 o 
   8   0   8       49.29       37.42     12.22 o 
   1   1   8       28.85       33.93      4.19 o 
   2   1   8        2.01        0.58      3.91 o 
   3   1   8       12.36       12.75      4.57 o 
   4   1   8      136.63      150.30      7.25 o 
   5   1   8      109.68      112.21      9.73 o 
   6   1   8        7.46        4.56      5.65 o 
   7   1   8       14.39        7.12      6.24 o 
   8   1   8       26.15       23.65      8.09 o 
   0   2   8     1728.76     1654.42     29.20 o 
   1   2   8      638.05      636.48     14.22 o 
   2   2   8      770.17      769.06     14.59 o 
   3   2   8      241.61      242.17      9.11 o 
   4   2   8       57.97       58.60      5.97 o 
   5   2   8      284.30      279.39     10.90 o 
   6   2   8        1.44       -2.67      5.53 o 
   7   2   8       74.15       95.23      8.93 o 
   1   3   8      111.37      114.10      5.86 o 
   2   3   8       51.54       61.68      5.39 o 
   3   3   8      269.97      292.89     12.73 o 
   4   3   8       88.16       97.89      7.46 o 
   5   3   8       14.67       16.58      5.40 o 
   6   3   8       30.18       38.92      6.89 o 
   7   3   8       15.45       33.18      7.86 o 
   0   4   8      508.82      463.68     17.81 o 
   1   4   8      148.95      156.56      7.03 o 
   2   4   8      481.23      436.11     10.51 o 
   3   4   8        2.21        7.52      4.40 o 
   4   4   8      117.95      125.04      7.98 o 
   5   4   8       46.82       53.32      6.54 o 
   6   4   8        0.47        3.62      5.57 o 
   7   4   8       20.02       28.39      6.88 o 
   1   5   8       24.20       21.06      4.44 o 
   2   5   8       15.41       12.57      4.26 o 
   3   5   8       40.64       46.52      6.12 o 
   4   5   8       39.65       44.77      6.28 o 
   5   5   8       34.82       39.18      6.34 o 
   6   5   8        0.60        1.25      5.76 o 
   7   5   8       33.03       46.16      8.05 o 
   0   6   8      927.49      943.22     25.68 o 
   1   6   8      288.40      253.40      9.26 o 
   2   6   8      268.96      265.49     11.49 o 
   3   6   8      255.74      251.33     10.26 o 
   4   6   8       26.99       30.08      5.92 o 
   5   6   8       42.80       37.89      6.80 o 
   6   6   8        3.33        3.29      6.26 o 
   7   6   8       46.11       33.60      7.54 o 
   1   7   8       51.30       59.85      6.05 o 
   2   7   8       27.64       32.46      5.27 o 
   3   7   8      150.83      139.55      9.00 o 
   4   7   8        2.55        6.00      5.38 o 
   5   7   8       20.81       16.14      6.15 o 
   6   7   8       25.51       19.44      6.64 o 
   7   7   8       23.16       12.89      6.78 o 
   0   8   8       23.67        8.30      9.24 o 
   1   8   8       75.86       77.22      6.61 o 
   2   8   8       69.94       61.89      6.78 o 
   3   8   8        3.88        3.06      5.40 o 
   4   8   8       44.95       37.79      6.88 o 
   5   8   8       84.84       74.45      9.26 o 
   6   8   8        5.60        4.79      6.39 o 
   7   8   8        9.39        1.58      6.25 o 
   1   9   8       38.05       33.57      5.69 o 
   2   9   8       85.42       89.25      9.84 o 
   3   9   8       82.45       70.63      9.08 o 
   4   9   8      112.54      124.84      9.11 o 
   5   9   8       49.41       31.60      6.78 o 
   6   9   8        2.74       -5.41      6.07 o 
   0  10   8      208.21      188.78     15.38 o 
   1  10   8       97.05       81.83      8.66 o 
   2  10   8        6.30        6.60      5.22 o 
   3  10   8       28.26       17.97      6.22 o 
   4  10   8       11.51        9.95      5.96 o 
   5  10   8       32.15       23.70      6.58 o 
   6  10   8       10.29        3.01      6.43 o 
   1  11   8       20.33        7.28      6.34 o 
   2  11   8       20.76       26.15      6.20 o 
   3  11   8       28.70       25.16      7.80 o 
   4  11   8        0.71       -7.62      5.79 o 
   5  11   8       19.60       22.80      6.65 o 
   0  12   8       18.92        4.33     15.20 o 
   1  12   8      121.86      121.27      9.91 o 
   2  12   8       18.12       10.82      5.89 o 
   3  12   8        6.05        1.73      5.85 o 
   4  12   8       30.26       20.80      7.89 o 
   5  12   8        9.36        6.73      6.35 o 
   1  13   8        0.02       -2.65      7.05 o 
   2  13   8       72.80       93.59     10.04 o 
   3  13   8       26.33       27.06      7.19 o 
   4  13   8       22.06       11.21      6.61 o 
   0  14   8       37.57       38.70     13.26 o 
   1  14   8       10.31       -0.09      8.27 o 
   2  14   8        8.34        7.57      7.77 o 
   3  14   8       15.57        4.58     11.94 o 
   4  14   8       15.88       15.22      6.91 o 
   1  15   8       10.16        1.94      7.70 o 
   2  15   8        5.96       11.94      8.24 o 
   3  15   8       13.48        1.93      8.92 o 
   0  16   8       37.74       53.30     14.29 o 
   1  16   8       38.00       43.25      9.81 o 
   2   0   9      132.11      141.78     21.07 o 
   4   0   9      194.33      197.79     14.52 o 
   6   0   9      176.90      223.52     60.06 o 
   0   1   9       91.31      105.81     10.75 o 
   1   1   9      169.79      173.88      9.13 o 
   2   1   9       38.48       30.32      8.07 o 
   3   1   9      172.60      172.81      9.61 o 
   4   1   9        5.22       22.14      6.68 o 
   5   1   9      219.07      236.74     13.70 o 
   6   1   9       47.51       51.01      9.22 o 
   7   1   9       15.59       21.02      8.40 o 
   1   2   9       35.66       29.74      5.73 o 
   2   2   9      371.44      363.82     13.66 o 
   3   2   9      331.42      340.97     12.35 o 
   4   2   9      238.89      232.00     19.05 o 
   5   2   9       16.62        9.84      7.26 o 
   6   2   9      101.82       87.76     10.40 o 
   7   2   9       57.14       44.38     10.29 o 
   0   3   9       96.63       89.10     13.69 o 
   1   3   9       34.55       31.32      6.59 o 
   2   3   9       70.79       65.57      6.99 o 
   3   3   9      152.52      154.29      9.25 o 
   4   3   9      167.01      177.87     12.61 o 
   5   3   9      122.64      124.15     11.17 o 
   6   3   9      171.75      177.33     22.13 o 
   1   4   9       16.56       16.59      5.63 o 
   2   4   9      185.30      196.74      9.93 o 
   3   4   9       24.78       25.32      6.00 o 
   4   4   9      113.95      111.60      8.47 o 
   5   4   9        7.71        4.66      6.10 o 
   6   4   9       14.37       14.75      6.79 o 
   0   5   9       22.03       33.96      8.77 o 
   1   5   9      310.70      288.84     15.30 o 
   2   5   9       91.90       85.09      8.51 o 
   3   5   9       87.30       98.12      8.99 o 
   4   5   9       30.15       35.01      8.00 o 
   5   5   9       84.99       83.45     12.31 o 
   6   5   9       14.28       22.13      6.91 o 
   1   6   9        1.90       -5.52      6.21 o 
   2   6   9       44.76       44.60      7.48 o 
   3   6   9       48.46       40.50      9.46 o 
   4   6   9       21.83       16.71      5.99 o 
   5   6   9       24.60       19.92      6.83 o 
   6   6   9       24.10       38.75      9.86 o 
   0   7   9      176.53      160.37     15.00 o 
   1   7   9      100.55       79.91     10.18 o 
   2   7   9       33.55       27.31      7.77 o 
   3   7   9       12.15        7.69      5.98 o 
   4   7   9       50.53       58.50      7.96 o 
   5   7   9       42.77       52.29      7.86 o 
   6   7   9       32.92       29.87      7.77 o 
   1   8   9       13.12        7.79      5.78 o 
   2   8   9       47.01       48.16      9.27 o 
   3   8   9       65.13       55.59      8.95 o 
   4   8   9        4.33       -1.63      6.09 o 
   5   8   9       12.98       10.56      6.49 o 
   0   9   9      336.29      324.76     17.89 o 
   1   9   9       17.71       10.85      6.60 o 
   2   9   9      185.30      198.65     13.02 o 
   3   9   9       18.35       13.35      7.42 o 
   4   9   9        3.62        5.97      6.36 o 
   5   9   9        8.84       11.90      6.87 o 
   1  10   9        2.33       -7.56      5.92 o 
   2  10   9        2.05       -0.15      6.94 o 
   3  10   9       42.84       39.86      8.78 o 
   4  10   9       13.05        3.57      6.44 o 
   5  10   9       19.62       11.12      6.71 o 
   0  11   9       19.00        9.00     18.15 o 
   1  11   9       16.37       14.57      7.07 o 
   2  11   9        5.21        4.12     12.21 o 
   3  11   9       35.95       43.66      9.22 o 
   4  11   9       57.23       51.20      8.20 o 
   1  12   9        6.52       14.50      7.99 o 
   2  12   9       14.60       12.44      8.09 o 
   3  12   9        1.68       15.59      8.35 o 
   4  12   9       31.61       22.50      7.27 o 
   0  13   9       29.24       57.60     13.94 o 
   1  13   9      202.05      195.94     14.25 o 
   2  13   9        2.23      -10.40      8.63 o 
   3  13   9       27.50       27.01     10.58 o 
   1  14   9        5.79        3.68      8.37 o 
   0   0  10      237.91      301.34     29.10 o 
   2   0  10      441.96      469.24     35.30 o 
   4   0  10      144.51      165.78     17.90 o 
   1   1  10        8.75       19.77      7.29 o 
   2   1  10        4.52       -2.27      5.72 o 
   3   1  10        5.70        6.54      5.98 o 
   4   1  10       22.14       23.80      9.51 o 
   5   1  10       57.86       68.09     12.10 o 
   0   2  10       50.99       44.54     12.83 o 
   1   2  10        5.64        1.79      7.61 o 
   2   2  10        8.78       10.80      6.36 o 
   3   2  10       39.46       22.72      6.45 o 
   4   2  10       12.69        4.46      6.54 o 
   5   2  10        5.23        7.81      8.04 o 
   1   3  10        1.13       -5.07      5.61 o 
   2   3  10       30.65       31.86      7.33 o 
   3   3  10        0.84       -2.44      6.50 o 
   4   3  10        5.55        0.74      6.53 o 
   5   3  10      112.14      133.12     12.14 o 
   0   4  10      210.31      225.96     18.76 o 
   1   4  10       36.64       42.75      7.65 o 
   2   4  10        7.29       12.92      6.82 o 
   3   4  10       35.92       30.28     10.25 o 
   4   4  10      243.22      234.11     14.27 o 
   5   4  10       20.61       33.07      9.91 o 
   1   5  10       24.80       25.58      7.03 o 
   2   5  10        0.14        7.81      6.33 o 
   3   5  10        3.77        2.75      7.15 o 
   4   5  10       11.19        9.88      8.11 o 
   5   5  10        0.64      -11.92      8.01 o 
   0   6  10       28.45       25.04      8.94 o 
   1   6  10        8.55       17.40      6.81 o 
   2   6  10        3.68       -9.69      6.46 o 
   3   6  10      104.97      110.46     11.36 o 
   4   6  10        7.70        3.77      7.55 o 
   5   6  10       75.73       87.55     13.09 o 
   1   7  10       19.55        9.39      6.57 o 
   2   7  10      115.78      151.36     12.37 o 
   3   7  10      124.61      110.66     11.51 o 
   4   7  10       77.99       65.04     10.21 o 
   0   8  10       23.04       31.03     10.04 o 
   1   8  10       42.74       52.89      9.49 o 
   2   8  10        0.10        2.63      7.25 o 
   3   8  10       19.76       19.68     11.79 o 
   4   8  10       75.03       78.45     12.34 o 
   1   9  10        9.00       12.54      7.94 o 
   2   9  10       18.94       17.05      8.15 o 
   3   9  10       47.66       45.22      9.63 o 
   4   9  10       22.22       23.69      9.09 o 
   0  10  10      106.19      125.85     17.62 o 
   1  10  10       32.79       25.38      8.88 o 
   2  10  10        9.89        5.40      7.96 o 
   3  10  10       21.02       14.11      9.97 o 
   1  11  10        2.56       -4.22      8.89 o 
   2  11  10       32.27       30.61     12.40 o 
   0  12  10       21.53       13.89     20.86 o 
   2   0  11        4.41       -6.58      9.46 o 
   4   0  11        7.08       11.55     15.95 o 
   0   1  11       16.06       43.36     16.38 o 
   1   1  11       21.01       19.09      8.79 o 
   2   1  11       18.92       34.62      9.73 o 
   3   1  11       16.51        7.70      9.19 o 
   4   1  11       64.42       45.54     11.33 o 
   1   2  11        0.06        6.59      9.23 o 
   2   2  11       39.27       38.46     12.38 o 
   3   2  11       50.68       38.74     14.74 o 
   4   2  11        1.89      -10.66      8.29 o 
   0   3  11       60.15       55.11     13.53 o 
   1   3  11        2.18       14.53      7.75 o 
   2   3  11       15.49       11.66      7.73 o 
   3   3  11        8.71        5.38      7.82 o 
   4   3  11       27.26       15.20     10.48 o 
   1   4  11       14.80       12.98      8.33 o 
   2   4  11       20.14       18.55      9.95 o 
   3   4  11       10.91        7.00      8.04 o 
   0   5  11      141.38      123.20     16.89 o 
   1   5  11       40.55       41.43      9.39 o 
   2   5  11        7.21        8.54      7.88 o 
   3   5  11       54.07       61.68     10.34 o 
   1   6  11        9.77       -4.88      8.36 o 
   2   6  11        0.98        1.70      7.41 o 
   3   6  11       22.38       21.62      8.91 o 
   0   7  11       94.36      116.31     17.03 o 
   1   7  11       92.79       95.70     12.98 o 
   2   7  11       66.58       51.78     10.03 o 
   1   8  11       21.57       19.69      9.99 o 
   0   0  12      471.05      526.08     43.07 o 
                                                 
